# Supplementary material for: ProCogGraph: a graph-based mapping of cognate ligand domain interactions
Source: Bioinform Adv. 2024 Oct 22;4(1):vbae161. doi: 10.1093/bioadv/vbae161 (PMC11561043; doi:10.1093/bioadv/vbae161)
Supplement: vbae161_Supplementary_Data [file vbae161_supplementary_data.zip]

Archive with 3 entries (3 files):
- RESUB_ProCogGraph Paper Supplementary Text.docx
- RESUB_ProCogGraph Paper Supplementary Tables.docx
- RESUB_ProCogGraph Paper Supplementary Figures.docx
